# Supplementary material for: Expression interplay of genes coding for calcium-binding proteins and transcription factors during the osmotic phase provides insights on salt stress response mechanisms in bread wheat
Source: Plant Mol Biol. 2024 Nov 1;114(6):119. doi: 10.1007/s11103-024-01523-z (PMC11530504; doi:10.1007/s11103-024-01523-z)
Supplement: Supplementary file 4 — Supplementary file4 (XLSX 12 KB) [file 11103_2024_1523_MOESM4_ESM.xlsx]

## Sheet: zentos
Cluster	Gene	Annotation	8 min	15 min	30 min	4 h
I	TraesCS5B02G428400	IPR000719: Protein kinase domain; IPR002048: EF-hand domain; IPR008271: Serine/threonine-protein kinase, active site; IPR011009: Protein kinase-like domain; IPR011992: EF-hand domain pair; IPR017441: Protein kinase, ATP binding site; IPR018247: EF-Hand 1, calcium-binding site	0.0196501	2.18879	0.560305	0
I	TraesCS1B02G250900	IPR002048: EF-hand domain; IPR011992: EF-hand domain pair; IPR018247: EF-Hand 1, calcium-binding site	0.697882	2.07241	0	0
I	TraesCS5B02G299000	IPR000778: Cytochrome b245, heavy chain; IPR002048: EF-hand domain; IPR011992: EF-hand domain pair; IPR013112: FAD-binding 8; IPR013121: Ferric reductase, NAD binding domain; IPR013130: Ferric reductase transmembrane component-like domain; IPR013623: NADPH oxidase Respiratory burst; IPR017927: Ferredoxin reductase-type FAD-binding domain; IPR017938: Riboflavin synthase-like beta-barrel; IPR018247…	0	2.06729	0	0
I	TraesCS1D02G125800	IPR002048: EF-hand domain; IPR011992: EF-hand domain pair; IPR018247: EF-Hand 1, calcium-binding site	0.790269	2.04301	0.352555	0
I	TraesCS3D02G041500	IPR002048: EF-hand domain; IPR011992: EF-hand domain pair; IPR018247: EF-Hand 1, calcium-binding site	0.315226	2.04189	-0.287314	0
I	TraesCS6A02G089400	IPR000719: Protein kinase domain; IPR002048: EF-hand domain; IPR008271: Serine/threonine-protein kinase, active site; IPR011009: Protein kinase-like domain; IPR011992: EF-hand domain pair; IPR018247: EF-Hand 1, calcium-binding site	0	1.95464	0.544862	0
I	TraesCS3D02G483200	IPR002048: EF-hand domain; IPR011992: EF-hand domain pair; IPR018247: EF-Hand 1, calcium-binding site	0	1.70231	0.0961163	0
I	TraesCS3D02G041400	IPR002048: EF-hand domain; IPR011992: EF-hand domain pair; IPR018247: EF-Hand 1, calcium-binding site	0.272059	1.66761	0	0
I	TraesCS2A02G166200	IPR002048: EF-hand domain; IPR011992: EF-hand domain pair; IPR018247: EF-Hand 1, calcium-binding site	0.0413029	1.561	-2.308	-0.840476
I	TraesCS1A02G238800	IPR002048: EF-hand domain; IPR011992: EF-hand domain pair; IPR018247: EF-Hand 1, calcium-binding site	0.883751	1.561	0	0.385532
I	TraesCS1A02G134000	IPR002048: EF-hand domain; IPR011015: LEM/LEM-like domain; IPR011992: EF-hand domain pair; IPR018247: EF-Hand 1, calcium-binding site	0.111291	1.55934	0	0
I	TraesCS1D02G239000	IPR002048: EF-hand domain; IPR011992: EF-hand domain pair; IPR018247: EF-Hand 1, calcium-binding site	0.680868	1.39891	0	0
I	TraesCS2B02G227000	IPR000719: Protein kinase domain; IPR002048: EF-hand domain; IPR008271: Serine/threonine-protein kinase, active site; IPR011009: Protein kinase-like domain; IPR011992: EF-hand domain pair; IPR017441: Protein kinase, ATP binding site; IPR018247: EF-Hand 1, calcium-binding site	0.0761622	1.36549	0.0254068	0
I	TraesCS4B02G182900	IPR002048: EF-hand domain; IPR011992: EF-hand domain pair; IPR018247: EF-Hand 1, calcium-binding site	0.739413	1.30524	0.144295	0.200369
I	TraesCS1B02G148000	IPR002048: EF-hand domain; IPR011992: EF-hand domain pair; IPR018247: EF-Hand 1, calcium-binding site	0	1.2175	0	0
I	TraesCS5B02G396400	IPR002048: EF-hand domain; IPR003280: Two pore domain potassium channel; IPR011992: EF-hand domain pair; IPR013099: Potassium channel domain; IPR018247: EF-Hand 1, calcium-binding site	0.0262058	1.19596	-0.451159	-0.165998
I	TraesCS4A02G181400	IPR002048: EF-hand domain; IPR011992: EF-hand domain pair; IPR018247: EF-Hand 1, calcium-binding site	0	1.15604	-0.0183041	0
I	TraesCS3A02G038300	IPR002048: EF-hand domain; IPR011992: EF-hand domain pair; IPR018247: EF-Hand 1, calcium-binding site	0	1.10969	0	0
I	TraesCS3B02G538300	IPR002048: EF-hand domain; IPR011992: EF-hand domain pair; IPR018247: EF-Hand 1, calcium-binding site	0	1.08596	0.363477	0
I	TraesCS5A02G057100	IPR002048: EF-hand domain; IPR011992: EF-hand domain pair; IPR018247: EF-Hand 1, calcium-binding site	0	1.08431	0	0
I	TraesCS5B02G458300	IPR000152: EGF-type aspartate/asparagine hydroxylation site; IPR000719: Protein kinase domain; IPR000742: EGF-like domain; IPR001245: Serine-threonine/tyrosine-protein kinase, catalytic domain; IPR001881: EGF-like calcium-binding domain; IPR008271: Serine/threonine-protein kinase, active site; IPR011009: Protein kinase-like domain; IPR017441: Protein kinase, ATP binding site; IPR018097: EGF-like …	0	0.976122	0	0
II	TraesCS7D02G439800	IPR002048: EF-hand domain; IPR011992: EF-hand domain pair; IPR018247: EF-Hand 1, calcium-binding site	2.13195	3.56274	1.95131	-1.30507
II	TraesCS5D02G068000	IPR002048: EF-hand domain; IPR011992: EF-hand domain pair; IPR018247: EF-Hand 1, calcium-binding site	1.3534	3.44706	0	0
II	TraesCS7A02G450400	IPR002048: EF-hand domain; IPR011992: EF-hand domain pair; IPR018247: EF-Hand 1, calcium-binding site	2.20807	3.41573	1.77222	-0.577014
II	TraesCS7B02G350200	IPR002048: EF-hand domain; IPR011992: EF-hand domain pair; IPR018247: EF-Hand 1, calcium-binding site	1.4622	3.08858	2.45943	-1.0561
II	TraesCS3B02G536200	IPR002048: EF-hand domain; IPR011992: EF-hand domain pair; IPR018247: EF-Hand 1, calcium-binding site	1.50977	2.76014	2.25382	0
II	TraesCS4A02G123100	IPR002048: EF-hand domain; IPR011992: EF-hand domain pair; IPR018247: EF-Hand 1, calcium-binding site	0.207326	2.09731	0.968933	0
II	TraesCS3D02G484900	IPR002048: EF-hand domain; IPR011992: EF-hand domain pair; IPR018247: EF-Hand 1, calcium-binding site	1.18269	2.04099	1.60574	0
II	TraesCS5A02G426500	IPR000719: Protein kinase domain; IPR002048: EF-hand domain; IPR008271: Serine/threonine-protein kinase, active site; IPR011009: Protein kinase-like domain; IPR011992: EF-hand domain pair; IPR017441: Protein kinase, ATP binding site; IPR018247: EF-Hand 1, calcium-binding site	0	2.04099	0.977305	0
II	TraesCS3A02G488400	IPR002048: EF-hand domain; IPR011992: EF-hand domain pair; IPR018247: EF-Hand 1, calcium-binding site	0.625061	2.03181	1.97464	0
II	TraesCSU02G016900	IPR000719: Protein kinase domain; IPR002048: EF-hand domain; IPR008271: Serine/threonine-protein kinase, active site; IPR011009: Protein kinase-like domain; IPR011992: EF-hand domain pair; IPR017441: Protein kinase, ATP binding site; IPR018247: EF-Hand 1, calcium-binding site	0	2.00843	0.9963	0
II	TraesCS6B02G111800	IPR000719: Protein kinase domain; IPR002048: EF-hand domain; IPR008271: Serine/threonine-protein kinase, active site; IPR011009: Protein kinase-like domain; IPR011992: EF-hand domain pair; IPR017441: Protein kinase, ATP binding site; IPR018247: EF-Hand 1, calcium-binding site	0	1.76508	1.1007	0
II	TraesCS2D02G442000	IPR000152: EGF-type aspartate/asparagine hydroxylation site; IPR000719: Protein kinase domain; IPR000742: EGF-like domain; IPR001881: EGF-like calcium-binding domain; IPR008271: Serine/threonine-protein kinase, active site; IPR011009: Protein kinase-like domain; IPR013320: Concanavalin A-like lectin/glucanase domain; IPR013695: Wall-associated receptor kinase; IPR017441: Protein kinase, ATP bindi…	0.0437791	1.71497	2.20194	0
II	TraesCS3D02G484600	IPR002048: EF-hand domain; IPR011992: EF-hand domain pair; IPR018247: EF-Hand 1, calcium-binding site	0.410419	1.18593	1.07022	0
III	TraesCS5B02G227700	IPR002048: EF-hand domain; IPR011992: EF-hand domain pair; IPR018247: EF-Hand 1, calcium-binding site	0.873496	0.790362	3.48247	-0.275942
III	TraesCS5D02G238700	IPR002048: EF-hand domain; IPR011992: EF-hand domain pair; IPR018247: EF-Hand 1, calcium-binding site	0.868527	0.809488	3.39832	-0.307095
III	TraesCS2B02G181800	IPR002048: EF-hand domain; IPR011992: EF-hand domain pair; IPR018247: EF-Hand 1, calcium-binding site	0	0	3.08066	-0.219248
III	TraesCS2B02G182000	IPR002048: EF-hand domain; IPR011992: EF-hand domain pair; IPR018247: EF-Hand 1, calcium-binding site	0.504001	0.680459	3.06035	0
III	TraesCS5A02G229000	IPR002048: EF-hand domain; IPR011992: EF-hand domain pair; IPR018247: EF-Hand 1, calcium-binding site	0.849639	0.55852	3.04889	0
III	TraesCS2D02G162300	IPR002048: EF-hand domain; IPR011992: EF-hand domain pair; IPR018247: EF-Hand 1, calcium-binding site	0.177774	0.462631	2.18083	-0.0419474
III	TraesCS2A02G156400	IPR002048: EF-hand domain; IPR011992: EF-hand domain pair; IPR018247: EF-Hand 1, calcium-binding site	0.358052	0.922744	1.73266	0
III	TraesCS2A02G156300	IPR002048: EF-hand domain; IPR011992: EF-hand domain pair; IPR018247: EF-Hand 1, calcium-binding site	0	0.0529701	1.50287	0
III	TraesCS4B02G121300	IPR001881: EGF-like calcium-binding domain; IPR018097: EGF-like calcium-binding, conserved site	0	0	1.24106	0
IV	TraesCS3B02G165400	IPR002048: EF-hand domain; IPR004837: Sodium/calcium exchanger membrane region; IPR011992: EF-hand domain pair; IPR018247: EF-Hand 1, calcium-binding site	0	0	-0.961345	-0.33889
IV	TraesCS3A02G162100LC	IPR002048: EF-hand domain; IPR004837: Sodium/calcium exchanger membrane region; IPR011992: EF-hand domain pair; IPR018247: EF-Hand 1, calcium-binding site	0	0.000546011	-1.18366	-0.89205
IV	TraesCS2D02G173600	IPR002048: EF-hand domain; IPR011992: EF-hand domain pair; IPR018247: EF-Hand 1, calcium-binding site	0	0	-1.52109	-0.200584
IV	TraesCS5A02G262200	IPR002048: EF-hand domain; IPR011992: EF-hand domain pair; IPR018247: EF-Hand 1, calcium-binding site	0	0.222918	-1.63736	0
V	TraesCS5A02G453900	IPR002048: EF-hand domain; IPR011992: EF-hand domain pair; IPR018247: EF-Hand 1, calcium-binding site	0.0908139	0	0	1.21509
V	TraesCS5D02G256700	IPR000152: EGF-type aspartate/asparagine hydroxylation site; IPR000719: Protein kinase domain; IPR000742: EGF-like domain; IPR001881: EGF-like calcium-binding domain; IPR008271: Serine/threonine-protein kinase, active site; IPR011009: Protein kinase-like domain; IPR017441: Protein kinase, ATP binding site; IPR018097: EGF-like calcium-binding, conserved site; IPR025287: Wall-associated receptor ki…	0	0	0	1.24355
VI	TraesCS2A02G349100	IPR002048: EF-hand domain; IPR011992: EF-hand domain pair; IPR018247: EF-Hand 1, calcium-binding site	1.20171	0.308945	-0.359355	0
