# Supplementary material for: Expression interplay of genes coding for calcium-binding proteins and transcription factors during the osmotic phase provides insights on salt stress response mechanisms in bread wheat
Source: Plant Mol Biol. 2024 Nov 1;114(6):119. doi: 10.1007/s11103-024-01523-z (PMC11530504; doi:10.1007/s11103-024-01523-z)
Supplement: Supplementary file 5 — Supplementary file5 (XLSX 18 KB) [file 11103_2024_1523_MOESM5_ESM.xlsx]

## Sheet: Syn86
Gene	Annotation	8 min	15 min	30 min	4 h	Cluster
TraesCS3D02G187300	IPR000778: Cytochrome b245, heavy chain; IPR002048: EF-hand domain; IPR011992: EF-hand domain pair; IPR013112: FAD-binding 8; IPR013121: Ferric reductase, NAD binding domain; IPR013130: Ferric reductase transmembrane component-like domain; IPR017927: Ferredoxin reductase-type FAD-binding domain; IPR017938: Riboflavin synthase-like beta-barrel; IPR018247: EF-Hand 1, calcium-binding site	0	0	-1.12422	0	I (40)
TraesCS1B02G251900	IPR001464: Annexin; IPR009118: Annexin D, plant; IPR018252: Annexin repeat, conserved site; IPR018502: Annexin repeat	0.529783	0.747946	-1.48487	2.00701	I (40)
TraesCS1A02G239700	IPR001464: Annexin; IPR009118: Annexin D, plant; IPR018252: Annexin repeat, conserved site; IPR018502: Annexin repeat	0	0.654289	-1.15457	1.13551	I (40)
TraesCS1A02G105300	IPR002048: EF-hand domain; IPR003607: HD/PDEase domain; IPR007685: RelA/SpoT; IPR011992: EF-hand domain pair; IPR018247: EF-Hand 1, calcium-binding site	0	0	-1.00756	0	I (40)
TraesCS3D02G280500	IPR002048: EF-hand domain; IPR007736: Caleosin-related	0	3.43384	-2.61676	1.51201	I (40)
TraesCS3D02G328300	IPR002048: EF-hand domain; IPR011992: EF-hand domain pair; IPR018247: EF-Hand 1, calcium-binding site	0	0.44097	-1.5991	1.16584	I (40)
TraesCS3A02G335000	IPR002048: EF-hand domain; IPR011992: EF-hand domain pair; IPR018247: EF-Hand 1, calcium-binding site	0	0	-1.22852	0.532774	I (40)
TraesCS3B02G365900	IPR002048: EF-hand domain; IPR011992: EF-hand domain pair; IPR018247: EF-Hand 1, calcium-binding site	0	0.404202	-1.15223	1.13329	I (40)
TraesCS2A02G247300	IPR002628: Photosystem II PsbO, manganese-stabilising; IPR011250: Outer membrane protein/outer membrane enzyme PagP, beta-barrel	0.158488	0.375712	-2.16997	-0.272891	I (40)
TraesCS2B02G270300	IPR002628: Photosystem II PsbO, manganese-stabilising; IPR011250: Outer membrane protein/outer membrane enzyme PagP, beta-barrel	0.0326889	0.178435	-2.15905	-0.249176	I (40)
TraesCS2D02G248400	IPR002628: Photosystem II PsbO, manganese-stabilising; IPR011250: Outer membrane protein/outer membrane enzyme PagP, beta-barrel	0.100856	0.0365969	-2.09801	-0.192994	I (40)
TraesCS7A02G248600	IPR002683: PsbP family; IPR006311: Twin-arginine translocation pathway, signal sequence; IPR016123: Mog1/PsbP, alpha/beta/alpha sandwich	0	0.20228	-1.19239	0	I (40)
TraesCS4B02G003600	IPR002683: PsbP family; IPR006311: Twin-arginine translocation pathway, signal sequence; IPR016123: Mog1/PsbP, alpha/beta/alpha sandwich	0	-0.118956	-1.18881	-0.648827	I (40)
TraesCS7D02G247600	IPR002683: PsbP family; IPR006311: Twin-arginine translocation pathway, signal sequence; IPR016123: Mog1/PsbP, alpha/beta/alpha sandwich	0	0.318458	-1.05151	0	I (40)
TraesCS7A02G245300	IPR002683: PsbP family; IPR016123: Mog1/PsbP, alpha/beta/alpha sandwich	0	0	-3.16331	-0.810802	I (40)
TraesCS2D02G255100	IPR002683: PsbP family; IPR016123: Mog1/PsbP, alpha/beta/alpha sandwich	0.0704094	0.19035	-2.21207	-0.418256	I (40)
TraesCS2B02G267500	IPR002683: PsbP family; IPR016123: Mog1/PsbP, alpha/beta/alpha sandwich	0.196685	0.621064	-2.17681	-0.5742	I (40)
TraesCS4D02G003600	IPR002683: PsbP family; IPR016123: Mog1/PsbP, alpha/beta/alpha sandwich	0	0	-2.00606	-0.503445	I (40)
TraesCS7B02G146200	IPR002683: PsbP family; IPR016123: Mog1/PsbP, alpha/beta/alpha sandwich	0	0.192557	-1.79183	-0.67394	I (40)
TraesCS3D02G326100	IPR002683: PsbP family; IPR016123: Mog1/PsbP, alpha/beta/alpha sandwich	0	0	-1.71159	-0.154102	I (40)
TraesCS2A02G254600	IPR002683: PsbP family; IPR016123: Mog1/PsbP, alpha/beta/alpha sandwich	0	0.576946	-1.63002	-0.972125	I (40)
TraesCS4A02G310600	IPR002683: PsbP family; IPR016123: Mog1/PsbP, alpha/beta/alpha sandwich	0	0	-1.60353	-0.00177128	I (40)
TraesCS3A02G332500	IPR002683: PsbP family; IPR016123: Mog1/PsbP, alpha/beta/alpha sandwich	0	0	-1.55627	0	I (40)
TraesCS4B02G203100	IPR002683: PsbP family; IPR016123: Mog1/PsbP, alpha/beta/alpha sandwich	0	0	-1.46614	0	I (40)
TraesCS4D02G204000	IPR002683: PsbP family; IPR016123: Mog1/PsbP, alpha/beta/alpha sandwich	0	-0.0263732	-1.26772	0	I (40)
TraesCS3B02G362600	IPR002683: PsbP family; IPR016123: Mog1/PsbP, alpha/beta/alpha sandwich	0	0.0500813	-0.991122	-0.113567	I (40)
TraesCS6B02G227900	IPR008797: Oxygen-evolving enhancer protein 3; IPR023222: PsbQ-like domain	0	0	-2.46789	0	I (40)
TraesCS6D02G187800	IPR008797: Oxygen-evolving enhancer protein 3; IPR023222: PsbQ-like domain	0	0	-2.40491	-0.591337	I (40)
TraesCS4D02G045400	IPR008797: Oxygen-evolving enhancer protein 3; IPR023222: PsbQ-like domain	0	0	-2.05111	-0.636122	I (40)
TraesCS5B02G471700	IPR008797: Oxygen-evolving enhancer protein 3; IPR023222: PsbQ-like domain	0	0	-1.94664	-0.725537	I (40)
TraesCS2B02G240000	IPR008797: Oxygen-evolving enhancer protein 3; IPR023222: PsbQ-like domain	0.100386	0.757468	-1.89753	-0.545946	I (40)
TraesCS5D02G474200	IPR008797: Oxygen-evolving enhancer protein 3; IPR023222: PsbQ-like domain	0	0	-1.89173	-1.13102	I (40)
TraesCS5A02G461500	IPR008797: Oxygen-evolving enhancer protein 3; IPR023222: PsbQ-like domain	0	0	-1.73605	-0.713544	I (40)
TraesCS2A02G215000	IPR008797: Oxygen-evolving enhancer protein 3; IPR023222: PsbQ-like domain	0.0217028	0.832644	-1.66565	-0.721993	I (40)
TraesCS2D02G220800	IPR008797: Oxygen-evolving enhancer protein 3; IPR023222: PsbQ-like domain	0.159591	0.275213	-1.61379	-0.877562	I (40)
TraesCS6A02G206600	IPR008797: Oxygen-evolving enhancer protein 3; IPR023222: PsbQ-like domain	0	0.324589	-1.17077	-0.604299	I (40)
TraesCS2A02G344400	IPR008797: Oxygen-evolving enhancer protein 3; IPR023222: PsbQ-like domain	0	0	-0.989965	-0.285555	I (40)
TraesCS1D02G239800	IPR018502: Annexin repeat	0	0.613627	-2.57818	1.34414	I (40)
TraesCS1B02G251800	IPR018502: Annexin repeat	0.911799	0.886309	-2.11796	1.87175	I (40)
TraesCS1A02G239600	IPR018502: Annexin repeat	0.441861	0.868759	-1.37719	1.52195	I (40)
TraesCS5D02G268600	IPR000152: EGF-type aspartate/asparagine hydroxylation site; IPR000719: Protein kinase domain; IPR000742: EGF-like domain; IPR001245: Serine-threonine/tyrosine-protein kinase, catalytic domain; IPR001881: EGF-like calcium-binding domain; IPR008271: Serine/threonine-protein kinase, active site; IPR011009: Protein kinase-like domain; IPR017441: Protein kinase, ATP binding site; IPR018097: EGF-like …	0	0	1.94625	-0.223216	II (29)
TraesCS2B02G563800	IPR000152: EGF-type aspartate/asparagine hydroxylation site; IPR000719: Protein kinase domain; IPR000742: EGF-like domain; IPR001245: Serine-threonine/tyrosine-protein kinase, catalytic domain; IPR001881: EGF-like calcium-binding domain; IPR008271: Serine/threonine-protein kinase, active site; IPR011009: Protein kinase-like domain; IPR017441: Protein kinase, ATP binding site; IPR018097: EGF-like …	-0.422176	0	1.82901	0	II (29)
TraesCS5A02G261200	IPR000152: EGF-type aspartate/asparagine hydroxylation site; IPR000719: Protein kinase domain; IPR000742: EGF-like domain; IPR001245: Serine-threonine/tyrosine-protein kinase, catalytic domain; IPR001881: EGF-like calcium-binding domain; IPR008271: Serine/threonine-protein kinase, active site; IPR011009: Protein kinase-like domain; IPR017441: Protein kinase, ATP binding site; IPR018097: EGF-like …	0	0	1.68956	-0.742395	II (29)
TraesCS4D02G003900	IPR000719: Protein kinase domain; IPR000742: EGF-like domain; IPR001881: EGF-like calcium-binding domain; IPR008271: Serine/threonine-protein kinase, active site; IPR009030: Growth factor receptor cysteine-rich domain; IPR011009: Protein kinase-like domain; IPR017441: Protein kinase, ATP binding site	0	0.429554	2.13849	0	II (29)
TraesCS6B02G037600	IPR000719: Protein kinase domain; IPR000742: EGF-like domain; IPR001881: EGF-like calcium-binding domain; IPR008271: Serine/threonine-protein kinase, active site; IPR009030: Growth factor receptor cysteine-rich domain; IPR011009: Protein kinase-like domain; IPR017441: Protein kinase, ATP binding site; IPR018097: EGF-like calcium-binding, conserved site; IPR025287: Wall-associated receptor kinase,…	-0.721373	0	1.11402	-0.0466088	II (29)
TraesCS5B02G247400	IPR000719: Protein kinase domain; IPR000742: EGF-like domain; IPR001881: EGF-like calcium-binding domain; IPR008271: Serine/threonine-protein kinase, active site; IPR011009: Protein kinase-like domain; IPR017441: Protein kinase, ATP binding site; IPR025287: Wall-associated receptor kinase, galacturonan-binding domain	0	0.00473628	1.78728	0	II (29)
TraesCS4A02G310100	IPR000719: Protein kinase domain; IPR000742: EGF-like domain; IPR001881: EGF-like calcium-binding domain; IPR008271: Serine/threonine-protein kinase, active site; IPR011009: Protein kinase-like domain; IPR017441: Protein kinase, ATP binding site; IPR025287: Wall-associated receptor kinase, galacturonan-binding domain	0	0.475066	0.959199	0	II (29)
TraesCS7B02G399900	IPR000719: Protein kinase domain; IPR001245: Serine-threonine/tyrosine-protein kinase, catalytic domain; IPR001881: EGF-like calcium-binding domain; IPR008271: Serine/threonine-protein kinase, active site; IPR009030: Growth factor receptor cysteine-rich domain; IPR011009: Protein kinase-like domain	0	0	1.35104	0	II (29)
TraesCS2B02G536500	IPR000719: Protein kinase domain; IPR001881: EGF-like calcium-binding domain; IPR008271: Serine/threonine-protein kinase, active site; IPR011009: Protein kinase-like domain; IPR017441: Protein kinase, ATP binding site; IPR018097: EGF-like calcium-binding, conserved site; IPR025287: Wall-associated receptor kinase, galacturonan-binding domain	0	0	1.28278	-0.902554	II (29)
TraesCS6B02G111800	IPR000719: Protein kinase domain; IPR002048: EF-hand domain; IPR008271: Serine/threonine-protein kinase, active site; IPR011009: Protein kinase-like domain; IPR011992: EF-hand domain pair; IPR017441: Protein kinase, ATP binding site; IPR018247: EF-Hand 1, calcium-binding site	-0.0534795	-0.0663271	1.56069	-1.19341	II (29)
TraesCSU02G016900	IPR000719: Protein kinase domain; IPR002048: EF-hand domain; IPR008271: Serine/threonine-protein kinase, active site; IPR011009: Protein kinase-like domain; IPR011992: EF-hand domain pair; IPR017441: Protein kinase, ATP binding site; IPR018247: EF-Hand 1, calcium-binding site	0	0	1.17191	-1.18578	II (29)
TraesCS2B02G227000	IPR000719: Protein kinase domain; IPR002048: EF-hand domain; IPR008271: Serine/threonine-protein kinase, active site; IPR011009: Protein kinase-like domain; IPR011992: EF-hand domain pair; IPR017441: Protein kinase, ATP binding site; IPR018247: EF-Hand 1, calcium-binding site	0	0	1.06677	-0.364072	II (29)
TraesCS4D02G324800	IPR000778: Cytochrome b245, heavy chain; IPR002048: EF-hand domain; IPR011992: EF-hand domain pair; IPR013112: FAD-binding 8; IPR013121: Ferric reductase, NAD binding domain; IPR013130: Ferric reductase transmembrane component-like domain; IPR013623: NADPH oxidase Respiratory burst; IPR017927: Ferredoxin reductase-type FAD-binding domain; IPR017938: Riboflavin synthase-like beta-barrel; IPR018247…	0	0	1.16566	0	II (29)
TraesCS6A02G101800	IPR001580: Calreticulin/calnexin; IPR009033: Calreticulin/calnexin, P domain; IPR013320: Concanavalin A-like lectin/glucanase domain; IPR018124: Calreticulin/calnexin, conserved site	-0.64768	0.738042	1.40577	0.172637	II (29)
TraesCS6B02G129800	IPR001580: Calreticulin/calnexin; IPR009033: Calreticulin/calnexin, P domain; IPR013320: Concanavalin A-like lectin/glucanase domain; IPR018124: Calreticulin/calnexin, conserved site	-0.498014	0.86365	1.26493	0.089374	II (29)
TraesCS6D02G090400	IPR001580: Calreticulin/calnexin; IPR009033: Calreticulin/calnexin, P domain; IPR013320: Concanavalin A-like lectin/glucanase domain; IPR018124: Calreticulin/calnexin, conserved site	0	0.874406	1.01562	0	II (29)
TraesCS6A02G101900	IPR001580: Calreticulin/calnexin; IPR009033: Calreticulin/calnexin, P domain; IPR013320: Concanavalin A-like lectin/glucanase domain; IPR018124: Calreticulin/calnexin, conserved site	-0.108826	0.879885	0.989856	0	II (29)
TraesCS5D02G068000	IPR002048: EF-hand domain; IPR011992: EF-hand domain pair; IPR018247: EF-Hand 1, calcium-binding site	0.137432	0.228953	2.34719	0	II (29)
TraesCS3D02G483200	IPR002048: EF-hand domain; IPR011992: EF-hand domain pair; IPR018247: EF-Hand 1, calcium-binding site	0	0.648262	1.71932	0	II (29)
TraesCS3B02G536200	IPR002048: EF-hand domain; IPR011992: EF-hand domain pair; IPR018247: EF-Hand 1, calcium-binding site	0.339822	0.0812139	1.55065	-0.564183	II (29)
TraesCS4A02G181400	IPR002048: EF-hand domain; IPR011992: EF-hand domain pair; IPR018247: EF-Hand 1, calcium-binding site	0.944916	0.832293	1.42592	0	II (29)
TraesCS5A02G262200	IPR002048: EF-hand domain; IPR011992: EF-hand domain pair; IPR018247: EF-Hand 1, calcium-binding site	0.877052	0.881358	1.39124	1.27079	II (29)
TraesCS1D02G551500LC	IPR002048: EF-hand domain; IPR011992: EF-hand domain pair; IPR018247: EF-Hand 1, calcium-binding site	0	0	1.21271	-0.403563	II (29)
TraesCS5D02G269400	IPR002048: EF-hand domain; IPR011992: EF-hand domain pair; IPR018247: EF-Hand 1, calcium-binding site	0.718633	0	1.15762	0.894987	II (29)
TraesCS4A02G123100	IPR002048: EF-hand domain; IPR011992: EF-hand domain pair; IPR018247: EF-Hand 1, calcium-binding site	0	0	1.12509	0	II (29)
TraesCS4D02G174400	IPR002048: EF-hand domain; IPR011992: EF-hand domain pair; IPR018247: EF-Hand 1, calcium-binding site	0	0.0648092	1.11928	0	II (29)
TraesCS5B02G059900	IPR002048: EF-hand domain; IPR011992: EF-hand domain pair; IPR018247: EF-Hand 1, calcium-binding site	0	0.237013	1.03596	0	II (29)
TraesCS3A02G488400	IPR002048: EF-hand domain; IPR011992: EF-hand domain pair; IPR018247: EF-Hand 1, calcium-binding site	0	0	0.95917	-1.10988	II (29)
TraesCS2B02G446100	IPR003137: PA domain; IPR018097: EGF-like calcium-binding, conserved site	0	0.219328	1.35113	0	II (29)
TraesCS7A02G180100	IPR001464: Annexin; IPR009118: Annexin D, plant; IPR018252: Annexin repeat, conserved site; IPR018502: Annexin repeat	0.362472	1.74776	0	1.61087	III (20)
TraesCS7D02G181600	IPR001464: Annexin; IPR009118: Annexin D, plant; IPR018252: Annexin repeat, conserved site; IPR018502: Annexin repeat	0	1.32133	0	0.96087	III (20)
TraesCS2A02G545600	IPR001580: Calreticulin/calnexin; IPR009033: Calreticulin/calnexin, P domain; IPR009169: Calreticulin; IPR013320: Concanavalin A-like lectin/glucanase domain; IPR018124: Calreticulin/calnexin, conserved site	-0.316124	1.24424	1.19903	0	III (20)
TraesCS2D02G546500	IPR001580: Calreticulin/calnexin; IPR009033: Calreticulin/calnexin, P domain; IPR013320: Concanavalin A-like lectin/glucanase domain; IPR018124: Calreticulin/calnexin, conserved site	-0.434869	1.36438	1.45113	0.137571	III (20)
TraesCS2B02G576100	IPR001580: Calreticulin/calnexin; IPR009033: Calreticulin/calnexin, P domain; IPR013320: Concanavalin A-like lectin/glucanase domain; IPR018124: Calreticulin/calnexin, conserved site	0	1.27045	1.11007	0	III (20)
TraesCS6D02G090200	IPR001580: Calreticulin/calnexin; IPR009033: Calreticulin/calnexin, P domain; IPR013320: Concanavalin A-like lectin/glucanase domain; IPR018124: Calreticulin/calnexin, conserved site	-0.204336	1.12607	1.20468	0	III (20)
TraesCS5A02G453900	IPR002048: EF-hand domain; IPR011992: EF-hand domain pair; IPR018247: EF-Hand 1, calcium-binding site	0	2.59839	0	0	III (20)
TraesCS5D02G238700	IPR002048: EF-hand domain; IPR011992: EF-hand domain pair; IPR018247: EF-Hand 1, calcium-binding site	2.06063	2.04281	0.904038	-2.16653	III (20)
TraesCS5A02G382800	IPR002048: EF-hand domain; IPR011992: EF-hand domain pair; IPR018247: EF-Hand 1, calcium-binding site	0.771184	2.02806	1.10854	0	III (20)
TraesCS5D02G392200	IPR002048: EF-hand domain; IPR011992: EF-hand domain pair; IPR018247: EF-Hand 1, calcium-binding site	0.199518	1.87541	0.421947	-0.352834	III (20)
TraesCS3D02G499700	IPR002048: EF-hand domain; IPR011992: EF-hand domain pair; IPR018247: EF-Hand 1, calcium-binding site	0.254369	1.86411	2.03386	0	III (20)
TraesCS5B02G462600	IPR002048: EF-hand domain; IPR011992: EF-hand domain pair; IPR018247: EF-Hand 1, calcium-binding site	0	1.47341	-0.476895	-0.184905	III (20)
TraesCS3D02G500100	IPR002048: EF-hand domain; IPR011992: EF-hand domain pair; IPR018247: EF-Hand 1, calcium-binding site	0	1.17738	0	0	III (20)
TraesCS5A02G229000	IPR002048: EF-hand domain; IPR011992: EF-hand domain pair; IPR018247: EF-Hand 1, calcium-binding site	1.1708	1.10321	0.0438369	-2.8679	III (20)
TraesCS1B02G250900	IPR002048: EF-hand domain; IPR011992: EF-hand domain pair; IPR018247: EF-Hand 1, calcium-binding site	1.6279	1.06863	0.509966	1.29074	III (20)
TraesCS7B02G350200	IPR002048: EF-hand domain; IPR011992: EF-hand domain pair; IPR018247: EF-Hand 1, calcium-binding site	0.70088	1.05354	0.897625	-2.53152	III (20)
TraesCS5D02G348900	IPR002048: EF-hand domain; IPR011992: EF-hand domain pair; IPR018247: EF-Hand 1, calcium-binding site	0	0.99857	0	0	III (20)
TraesCS5B02G387200	IPR002048: EF-hand domain; IPR011992: EF-hand domain pair; IPR018247: EF-Hand 1, calcium-binding site; IPR023198: Phosphoglycolate phosphatase, domain 2	0	1.28745	0.41174	0	III (20)
TraesCS2B02G113800	IPR002048: EF-hand domain; IPR011992: EF-hand domain pair; IPR018247: EF-Hand 1, calcium-binding site; IPR023198: Phosphoglycolate phosphatase, domain 2	0.251622	0.995584	0.238874	0	III (20)
TraesCS2A02G098100	IPR002048: EF-hand domain; IPR011992: EF-hand domain pair; IPR018247: EF-Hand 1, calcium-binding site; IPR023198: Phosphoglycolate phosphatase, domain 2	0.424443	0.9596	0.089466	-0.165939	III (20)
TraesCS4D02G318400	IPR000719: Protein kinase domain; IPR002048: EF-hand domain; IPR008271: Serine/threonine-protein kinase, active site; IPR011009: Protein kinase-like domain; IPR011992: EF-hand domain pair; IPR017441: Protein kinase, ATP binding site; IPR018247: EF-Hand 1, calcium-binding site	0.145389	0	0	1.23314	IV (18)
TraesCS1D02G290700	IPR000719: Protein kinase domain; IPR002048: EF-hand domain; IPR008271: Serine/threonine-protein kinase, active site; IPR011009: Protein kinase-like domain; IPR011992: EF-hand domain pair; IPR017441: Protein kinase, ATP binding site; IPR018247: EF-Hand 1, calcium-binding site	0	0	0	0.962686	IV (18)
TraesCS1D02G239900	IPR001464: Annexin; IPR009118: Annexin D, plant; IPR018252: Annexin repeat, conserved site; IPR018502: Annexin repeat	0	0	-0.739611	1.5091	IV (18)
TraesCS6D02G280300	IPR001464: Annexin; IPR009118: Annexin D, plant; IPR018252: Annexin repeat, conserved site; IPR018502: Annexin repeat	0	0.0768838	0	0.951767	IV (18)
TraesCS4A02G193900	IPR001881: EGF-like calcium-binding domain; IPR003137: PA domain; IPR018097: EGF-like calcium-binding, conserved site	0	0.356903	-0.100679	1.35423	IV (18)
TraesCS4D02G119400	IPR001881: EGF-like calcium-binding domain; IPR003137: PA domain; IPR018097: EGF-like calcium-binding, conserved site	0	0.896122	-0.683868	1.03299	IV (18)
TraesCS4B02G121300	IPR001881: EGF-like calcium-binding domain; IPR018097: EGF-like calcium-binding, conserved site	0	0.694377	-0.842134	1.08672	IV (18)
TraesCS7A02G406100	IPR002048: EF-hand domain; IPR002123: Phospholipid/glycerol acyltransferase; IPR011992: EF-hand domain pair; IPR018247: EF-Hand 1, calcium-binding site	0	-1.32858	-0.292161	0.988862	IV (18)
TraesCS4A02G298900	IPR002048: EF-hand domain; IPR003280: Two pore domain potassium channel; IPR011992: EF-hand domain pair; IPR013099: Potassium channel domain; IPR018247: EF-Hand 1, calcium-binding site	0	-0.189456	0	1.68109	IV (18)
TraesCS1D02G239000	IPR002048: EF-hand domain; IPR011992: EF-hand domain pair; IPR018247: EF-Hand 1, calcium-binding site	1.81236	0.87618	0.82786	2.13316	IV (18)
TraesCS4D02G182800	IPR002048: EF-hand domain; IPR011992: EF-hand domain pair; IPR018247: EF-Hand 1, calcium-binding site	0.631447	-0.247923	0.14793	1.96388	IV (18)
TraesCS1A02G238800	IPR002048: EF-hand domain; IPR011992: EF-hand domain pair; IPR018247: EF-Hand 1, calcium-binding site	1.68067	0.0748686	0.523903	1.83739	IV (18)
TraesCS1B02G370900	IPR002048: EF-hand domain; IPR011992: EF-hand domain pair; IPR018247: EF-Hand 1, calcium-binding site	0	-0.630874	0.146988	1.58053	IV (18)
TraesCS4D02G223700	IPR002048: EF-hand domain; IPR011992: EF-hand domain pair; IPR018247: EF-Hand 1, calcium-binding site	0.442584	0.119696	0	1.2611	IV (18)
TraesCS6A02G321100	IPR002048: EF-hand domain; IPR011992: EF-hand domain pair; IPR018247: EF-Hand 1, calcium-binding site	1.07777	0	0	1.25194	IV (18)
TraesCS4B02G223400	IPR002048: EF-hand domain; IPR011992: EF-hand domain pair; IPR018247: EF-Hand 1, calcium-binding site	0.0241547	0.0374552	0	1.19244	IV (18)
TraesCS3D02G447600	IPR002683: PsbP family; IPR016123: Mog1/PsbP, alpha/beta/alpha sandwich	0.413669	0	0	1.63936	IV (18)
TraesCS3A02G454900	IPR002683: PsbP family; IPR016123: Mog1/PsbP, alpha/beta/alpha sandwich	0.584866	0.029842	0	1.55407	IV (18)
TraesCS6D02G002300	IPR000152: EGF-type aspartate/asparagine hydroxylation site; IPR000719: Protein kinase domain; IPR000742: EGF-like domain; IPR001881: EGF-like calcium-binding domain; IPR008271: Serine/threonine-protein kinase, active site; IPR009030: Growth factor receptor cysteine-rich domain; IPR011009: Protein kinase-like domain; IPR017441: Protein kinase, ATP binding site; IPR018097: EGF-like calcium-binding…	0	0	0	-1.14295	V (11)
TraesCS5B02G063600	IPR000719: Protein kinase domain; IPR000742: EGF-like domain; IPR001881: EGF-like calcium-binding domain; IPR008271: Serine/threonine-protein kinase, active site; IPR011009: Protein kinase-like domain; IPR017441: Protein kinase, ATP binding site; IPR018097: EGF-like calcium-binding, conserved site; IPR025287: Wall-associated receptor kinase, galacturonan-binding domain	-0.459895	0	0.847871	-1.08475	V (11)
TraesCS2A02G156300	IPR002048: EF-hand domain; IPR011992: EF-hand domain pair; IPR018247: EF-Hand 1, calcium-binding site	0	0	0	-1.51465	V (11)
TraesCS2A02G156400	IPR002048: EF-hand domain; IPR011992: EF-hand domain pair; IPR018247: EF-Hand 1, calcium-binding site	0.0931061	0	0	-2.11531	V (11)
TraesCS2B02G182000	IPR002048: EF-hand domain; IPR011992: EF-hand domain pair; IPR018247: EF-Hand 1, calcium-binding site	0	0	0	-1.06159	V (11)
TraesCS2D02G162300	IPR002048: EF-hand domain; IPR011992: EF-hand domain pair; IPR018247: EF-Hand 1, calcium-binding site	0	0	0	-1.03248	V (11)
TraesCS2D02G173500	IPR002048: EF-hand domain; IPR011992: EF-hand domain pair; IPR018247: EF-Hand 1, calcium-binding site	0	0	0.0701284	-1.01865	V (11)
TraesCS5B02G227700	IPR002048: EF-hand domain; IPR011992: EF-hand domain pair; IPR018247: EF-Hand 1, calcium-binding site	0.286988	0.427907	0	-2.58918	V (11)
TraesCS5D02G141900	IPR002048: EF-hand domain; IPR011992: EF-hand domain pair; IPR018247: EF-Hand 1, calcium-binding site	0	0.0500813	0	-1.12438	V (11)
TraesCS7A02G450400	IPR002048: EF-hand domain; IPR011992: EF-hand domain pair; IPR018247: EF-Hand 1, calcium-binding site	0.761906	0.877846	0.800201	-2.09451	V (11)
TraesCS7D02G439800	IPR002048: EF-hand domain; IPR011992: EF-hand domain pair; IPR018247: EF-Hand 1, calcium-binding site	0.973342	0.860328	0.346008	-2.59086	V (11)
TraesCS1B02G382600	IPR000008: C2 domain; IPR001736: Phospholipase D/Transphosphatidylase; IPR011402: Phospholipase D, plant; IPR024632: Phospholipase D, C-terminal; IPR025202: Phospholipase D-like domain	0	-1.07405	0.197266	0	VI (8)
TraesCS3D02G479100	IPR001464: Annexin; IPR018252: Annexin repeat, conserved site; IPR018502: Annexin repeat	0	-1.43122	0	0.0235897	VI (8)
TraesCS3A02G484400	IPR001464: Annexin; IPR018252: Annexin repeat, conserved site; IPR018502: Annexin repeat	0	-1.30564	0	0.0235897	VI (8)
TraesCS7A02G183100	IPR002048: EF-hand domain; IPR004837: Sodium/calcium exchanger membrane region; IPR011992: EF-hand domain pair; IPR018247: EF-Hand 1, calcium-binding site	-0.12333	-2.10807	0	0	VI (8)
TraesCS7D02G206100	IPR002048: EF-hand domain; IPR007736: Caleosin-related	0	-1.29778	0.0439907	0.410022	VI (8)
TraesCS4B02G215000	IPR002048: EF-hand domain; IPR011990: Tetratricopeptide-like helical domain; IPR011992: EF-hand domain pair; IPR013026: Tetratricopeptide repeat-containing domain; IPR019734: Tetratricopeptide repeat	-0.32859	-1.36763	0	0	VI (8)
TraesCS7B02G387100	IPR003137: PA domain; IPR018097: EGF-like calcium-binding, conserved site	0	-1.89489	0	0.721688	VI (8)
TraesCS7A02G483700	IPR003137: PA domain; IPR018097: EGF-like calcium-binding, conserved site	0	-1.13962	0	0.249924	VI (8)
TraesCS5B02G396400	IPR002048: EF-hand domain; IPR003280: Two pore domain potassium channel; IPR011992: EF-hand domain pair; IPR013099: Potassium channel domain; IPR018247: EF-Hand 1, calcium-binding site	1.13062	0	0.264706	0	VII (3)
TraesCS2B02G376700	IPR002048: EF-hand domain; IPR011992: EF-hand domain pair; IPR018247: EF-Hand 1, calcium-binding site	1.06351	0	0	0	VII (3)
TraesCS3A02G162100LC	IPR002048: EF-hand domain; IPR004837: Sodium/calcium exchanger membrane region; IPR011992: EF-hand domain pair; IPR018247: EF-Hand 1, calcium-binding site	1.01544	0.335988	0.462046	0.0574295	VII (3)
										2.13316
										1.96388
										1.83739
										1.68109
										1.63936
										1.58053
										1.55407
										1.5091
										1.35423
										1.2611
										1.25194
										1.23314
										1.19244
										1.08672
										1.03299
										0.988862
										0.962686
										0.951767
