# Supplementary material for: Expression interplay of genes coding for calcium-binding proteins and transcription factors during the osmotic phase provides insights on salt stress response mechanisms in bread wheat
Source: Plant Mol Biol. 2024 Nov 1;114(6):119. doi: 10.1007/s11103-024-01523-z (PMC11530504; doi:10.1007/s11103-024-01523-z)
Supplement: Supplementary file 6 — Supplementary file6 (XLSX 22 KB) [file 11103_2024_1523_MOESM6_ESM.xlsx]

## Sheet: syn86
	Transcription factor family	8 min	15 min	30 min	4 h
TraesCS1D02G220900	HD-Zip	0	0	-1.45529	0
TraesCS2A02G389400	HD-Zip	0.0371597	0	-0.776987	2.99379
TraesCS2B02G407600	HD-Zip	0	-0.243078	0	3.1412
TraesCS2D02G387300	HD-Zip	0	-0.436488	0	2.07219
TraesCS4A02G405800	HD-Zip	0.967169	0	0	0
TraesCS6A02G240400	HD-Zip	0.417295	0	-1.88093	4.93205
TraesCS6B02G284300	HD-Zip	1.47377	0	-1.4623	6.05398
TraesCS6D02G222600	HD-Zip	0.616225	-1.22848	-0.119522	5.25202
TraesCS1A02G350400	HSF	0	0	1.52415	0
TraesCS1A02G375600	HSF	0	-1.56081	0.342169	1.15184
TraesCS1B02G396000	HSF	0	-2.1674	0.182999	0
TraesCS1B02G625700LC	HSF	-0.317263	0	1.5447	0
TraesCS1D02G382900	HSF	0	-1.00607	0	0
TraesCS1D02G476000LC	HSF	-0.115967	0	1.85366	0
TraesCS4A02G027700	HSF	-0.223197	-1.83374	0	0
TraesCS4D02G276500	HSF	-0.404862	-1.84583	0.0444233	0
TraesCS5A02G383800	HSF	1.55694	-0.125081	0	1.35961
TraesCS5B02G315600	HSF	0	-1.01927	0	0
TraesCS5D02G393200	HSF	0.529783	-0.128226	0	2.23326
TraesCS7B02G272500	HSF	0	0	-1.75582	0
TraesCS2B02G406400	GATA	0	0	-1.04076	0
TraesCS6A02G374600	GATA	-0.189508	0	1.41502	0
TraesCS6B02G412300	GATA	0	0	1.35493	0
TraesCS6D02G358700	GATA	-0.000255414	-0.323575	1.1352	0
TraesCS1A02G426700	Sigma factor-like	0	-1.71709	0	0.204107
TraesCS1B02G461600	Sigma factor-like	0	-1.62733	-0.0832075	0.51767
TraesCS1D02G436500	Sigma factor-like	-0.238177	-2.18168	0	0.395922
TraesCS5D02G551200	Sigma factor-like	0	0	-1.05354	-0.00742178
TraesCS7B02G184800	Sigma factor-like	0	0	-1.18582	-0.357739
TraesCS1B02G232700	HD-Zip	0	0	-1.88093	0
TraesCS1B02G392300	AP2/ERF	0	0	1.66576	-0.376181
TraesCS1A02G058400	AP2/ERF	0	-0.0468687	-1.04134	0.27003
TraesCS1A02G218100	AP2/ERF	0.624728	0	0	-2.39041
TraesCS1A02G314300	AP2/ERF	1.47745	0.459353	0.258516	0
TraesCS1A02G370700	AP2/ERF	0	0	1.57775	0
TraesCS1B02G326600	AP2/ERF	1.34993	0	1.01152	0
TraesCS1B02G389700	AP2/ERF	0	0	1.23281	0
TraesCS1D02G314800	AP2/ERF	1.20119	0	0.237303	0
TraesCS1D02G376600	AP2/ERF	0	-0.144121	1.40465	0
TraesCS1D02G376700	AP2/ERF	0	0	2.01864	0
TraesCS1D02G376800	AP2/ERF	0	0	1.21495	0
TraesCS2A02G399500	AP2/ERF	0	1.5534	0	-1.45893
TraesCS2A02G417300	AP2/ERF	-0.842581	-1.12122	0	0
TraesCS2A02G427700	AP2/ERF	1.51233	0.738612	1.72652	-0.21707
TraesCS2A02G542700	AP2/ERF	0.449551	0.597649	1.30483	-0.95661
TraesCS2B02G448100	AP2/ERF	1.08572	0.0245266	1.72525	-0.28361
TraesCS2B02G542400	AP2/ERF	0	0	-1.18156	0.349304
TraesCS2D02G397000	AP2/ERF	0.636474	1.20159	0	-1.67004
TraesCS2D02G425700	AP2/ERF	0.925619	0.143283	1.42811	-0.92041
TraesCS2D02G543900	AP2/ERF	0.988626	0.735446	1.60078	-0.132819
TraesCS3A02G328000	AP2/ERF	1.62728	0.469731	0.705611	-0.033177
TraesCS3A02G328100	AP2/ERF	2.06858	0	0	0
TraesCS3B02G357500	AP2/ERF	1.63151	0.0102318	0.571312	0
TraesCS3B02G412500	AP2/ERF	1.55598	0	0	1.58506
TraesCS3D02G321500	AP2/ERF	1.97881	0.503392	0.647501	-0.105105
TraesCS3D02G321700	AP2/ERF	2.33956	0	0	0
TraesCS3D02G372900	AP2/ERF	1.37212	0	-0.231226	2.2501
TraesCS4A02G005400	AP2/ERF	0	0.758579	0.549638	-1.85709
TraesCS4A02G035400	AP2/ERF	0	0	0	0.9899
TraesCS4B02G299600	AP2/ERF	0	0	0	-1.77004
TraesCS4B02G299700	AP2/ERF	0.143808	0	1.79059	-0.855184
TraesCS5A02G112600	AP2/ERF	0	0	-0.734658	1.89545
TraesCS5A02G473800	AP2/ERF	0	-0.142155	-1.2095	0.190941
TraesCS5B02G118200	AP2/ERF	0	0	-0.637182	3.32413
TraesCS5B02G236900	AP2/ERF	0	0	1.21403	0
TraesCS5B02G312700	AP2/ERF	0	1.92015	1.58356	0
TraesCS5D02G129400	AP2/ERF	1.60837	0.605858	-0.659681	2.61038
TraesCS5D02G318800	AP2/ERF	0	0.531582	2.0228	0
TraesCS6A02G235100	AP2/ERF	1.53226	2.12174	0.596947	1.19028
TraesCS6A02G243300	AP2/ERF	0	0	0	-0.979504
TraesCS6A02G319600	AP2/ERF	0.947323	0.801967	1.16045	0
TraesCS6A02G343300	AP2/ERF	0	0	-0.00858596	0.966596
TraesCS6B02G263800	AP2/ERF	0.662251	0.573196	0.883316	1.79782
TraesCS6B02G350400	AP2/ERF	1.11405	0.572028	0.751545	0
TraesCS6D02G217800	AP2/ERF	1.02153	0.72518	0.762027	1.80463
TraesCS6D02G237800	AP2/ERF	0.252646	0.961307	0	0
TraesCS6D02G299100	AP2/ERF	1.3834	1.0356	0.353081	0
TraesCS7A02G128800	AP2/ERF	0.527374	-1.05235	0.707427	0.643089
TraesCS7A02G158000	AP2/ERF	0	0	-0.36746	1.44007
TraesCS7A02G180900	AP2/ERF	0.198066	0	1.33422	0.253582
TraesCS7B02G028700	AP2/ERF	0.852552	-1.00371	0.256852	0
TraesCS7B02G062200	AP2/ERF	0	0	0	1.47347
TraesCS7B02G085900	AP2/ERF	0.176191	-0.280198	1.71705	0.192618
TraesCS7D02G127600	AP2/ERF	0.351452	-1.02968	0	0.308783
TraesCS7D02G158500	AP2/ERF	0	0	0	1.54975
TraesCS7D02G182700	AP2/ERF	0.33263	0	1.71513	0.185118
TraesCS7D02G265000	AP2/ERF	0	0	-0.364947	1.06682
TraesCS1A02G199600	MADS-box	-0.220135	-0.97247	-0.00521095	0
TraesCS6A02G011700	MADS-box	0	-1.26363	0	1.13838
TraesCS1A02G070400	WRKY	0.0583229	0	1.89834	-1.22446
TraesCS1A02G121500	WRKY	0	0	-0.202168	-1.81037
TraesCS1A02G298600	WRKY	0	0.910278	1.09693	0
TraesCS1A02G301100	WRKY	0	1.06863	0.00659198	0.301124
TraesCS1A02G358100	WRKY	0	0	0	-3.41597
TraesCS1A02G358400	WRKY	0	0	-0.0916596	-2.29792
TraesCS1B02G088900	WRKY	0.170433	0	1.52613	-0.755675
TraesCS1B02G308200	WRKY	0	0.739049	1.74466	0
TraesCS1B02G374900	WRKY	0.418154	0	0	-3.42052
TraesCS1B02G440500	WRKY	0	0	0.0178393	-2.02489
TraesCS1B02G440700	WRKY	0	0.669292	0	-2.1646
TraesCS1D02G072900	WRKY	0.267138	0	1.04696	-0.558973
TraesCS1D02G292700	WRKY	0	0	1.29136	0
TraesCS1D02G362900	WRKY	0	-0.162407	0	-3.12402
TraesCS1D02G363300	WRKY	0	0	0	-2.98745
TraesCS1D02G418400	WRKY	0	0	0	-2.41997
TraesCS1D02G418600	WRKY	-0.183921	0	0	-2.09303
TraesCS2A02G011000	WRKY	0	0	1.41676	0
TraesCS2A02G161500	WRKY	0	1.15961	2.30212	-1.62728
TraesCS2A02G489500	WRKY	0	1.52454	0.745295	0
TraesCS2B02G010500	WRKY	0	0	1.9834	0
TraesCS2B02G121900	WRKY	-0.283862	0	1.65546	0
TraesCS2B02G187500	WRKY	0	2.34595	0.206503	-0.829194
TraesCS2B02G517400	WRKY	0	1.34366	0.0924765	0
TraesCS2D02G011700	WRKY	0	0	1.69217	0
TraesCS2D02G168600	WRKY	0	1.68742	3.30634	-2.8691
TraesCS2D02G489700	WRKY	0	1.03029	0.0382209	0
TraesCS3A02G167200	WRKY	0	0.855565	1.23125	0
TraesCS3A02G209800	WRKY	0	0.57816	1.91371	-0.219107
TraesCS3A02G229300	WRKY	0	0	1.51044	0
TraesCS3A02G242500	WRKY	0.785944	1.08926	0.245295	0
TraesCS3A02G343600	WRKY	1.10311	0	-0.261259	0
TraesCS3A02G347500	WRKY	0.412323	0.273905	2.08396	-1.22875
TraesCS3B02G129900	WRKY	0	0.505188	0.528799	-1.32729
TraesCS3B02G199000	WRKY	0.143575	0.723593	1.47691	0.125303
TraesCS3B02G240200	WRKY	0	0.451551	1.54576	0
TraesCS3B02G379200	WRKY	0.37161	0.854082	1.78182	-0.765639
TraesCS3D02G113200	WRKY	0	0.156238	-0.0781798	-1.2593
TraesCS3D02G173300	WRKY	0	0.227206	1.62879	0
TraesCS3D02G242500	WRKY	0.957488	0.0922605	0.403676	0
TraesCS3D02G341100	WRKY	0.323839	0.602356	1.54338	-0.928276
TraesCS4B02G016400LC	WRKY	0	0	1.16913	-1.18041
TraesCS4D02G014100	WRKY	-0.468535	0	1.63271	-1.11622
TraesCS5A02G185600	WRKY	0	1.11788	2.67906	-1.06642
TraesCS5A02G225600	WRKY	0	1.79162	0	0.705686
TraesCS5B02G183700	WRKY	0	1.42455	2.93407	-1.62007
TraesCS5B02G224100	WRKY	0	1.15446	0	0
TraesCS5D02G190700	WRKY	0.169788	1.34086	2.50888	-1.14722
TraesCS5D02G190800	WRKY	0.525951	0	1.20218	-0.451168
TraesCS5D02G232900	WRKY	0	1.764	0	1.09778
TraesCS6B02G175100	WRKY	1.03676	0	0	0
TraesCS6D02G136200	WRKY	0.320629	-0.0538155	0.958561	-0.66076
TraesCS7A02G338500	WRKY	0	0.318895	0	-1.27767
TraesCS7A02G508800	WRKY	-0.462432	-0.319526	1.8495	-1.93022
TraesCS7D02G092500	WRKY	0	0	2.64805	0
TraesCS7D02G497400	WRKY	0	0.0472982	1.64754	-2.09834
TraesCS2A02G270200	WRKY	0.0549186	0.0705618	1.34294	0
TraesCS2D02G269200	WRKY	0	0.0211265	1.35949	-0.21488
TraesCS2D02G467100	bZip	0	0	-1.18156	0.104437
TraesCS6A02G333600	bZip	0	-0.172238	-0.256729	1.78181
TraesCS6B02G364000	bZip	0.229203	-0.0517631	-0.651927	1.535
TraesCS6D02G144400	bZip	0.354958	0	0	1.09953
TraesCS7B02G299200	bZip	0	0.447845	0.958757	0
TraesCS1D02G417100	bZip	0	-0.121897	-0.236489	1.01459
TraesCS5B02G059200	bZip	-0.80169	-0.535197	0	-1.53
TraesCS5D02G068800	bZip	-1.11092	-0.969921	0	-1.44693
TraesCS5D02G447500	bZip	0	-0.880436	0	1.32121

## Sheet: zentos
Gene	TF_Family	8 min	15 min	30 min	4 h
TraesCS1B02G625700LC	HSF (4%)	0	1.30904	1.12379	0
TraesCS1D02G476000LC	HSF (4%)	0	1.19038	1.87576	0
TraesCS2B02G105100	HSF (4%)	1.03451	1.15604	0	0
TraesCS4D02G239600	HSF (4%)	0.194752	1.99138	1.36788	0
TraesCS6A02G374600	GATA (3%)	0	1.69591	0.677249	0
TraesCS6B02G412300	GATA (3%)	0	1.0365	0.37084	0
TraesCS6D02G358700	GATA (3%)	0	1.16464	0.672206	0
TraesCS1A02G058400	AP2/ERF (48%)	0	-1.10014	-0.100145	-0.533207
TraesCS1A02G218100	AP2/ERF (48%)	1.05619	0.30168	1.98655	0
TraesCS1A02G314300	AP2/ERF (48%)	0.272113	1.34271	0.631831	-0.132122
TraesCS1B02G231500	AP2/ERF (48%)	0	0	1.39083	0
TraesCS1B02G326600	AP2/ERF (48%)	0.875404	2.28324	0.362692	0
TraesCS1D02G314800	AP2/ERF (48%)	0	1.47304	0	0
TraesCS2A02G399500	AP2/ERF (48%)	0.931642	4.60376	1.51657	0
TraesCS2A02G399600	AP2/ERF (48%)	0	2.04667	0	0
TraesCS2A02G427700	AP2/ERF (48%)	1.1696	2.81621	0.921887	0
TraesCS2A02G542700	AP2/ERF (48%)	1.69151	3.1358	1.07976	-0.719538
TraesCS2B02G448100	AP2/ERF (48%)	0.719739	1.99411	0.834092	-0.0900437
TraesCS2B02G572500	AP2/ERF (48%)	0.743887	1.85206	1.60245	0
TraesCS2D02G397000	AP2/ERF (48%)	2.06169	4.45795	1.02802	0
TraesCS2D02G397100	AP2/ERF (48%)	0	1.29926	0	0
TraesCS2D02G414600	AP2/ERF (48%)	0	0	0	-1.46731
TraesCS2D02G425700	AP2/ERF (48%)	0.931629	2.42463	1.5562	-0.625072
TraesCS2D02G543900	AP2/ERF (48%)	2.23301	3.47826	1.1022	0
TraesCS3A02G328000	AP2/ERF (48%)	0.568027	2.7218	0.49782	-0.164478
TraesCS3B02G357500	AP2/ERF (48%)	0.357743	2.46481	0	0
TraesCS3D02G321500	AP2/ERF (48%)	0.705654	2.20594	0	-0.573085
TraesCS4A02G001300	AP2/ERF (48%)	0	0	1.26712	0
TraesCS4A02G005400	AP2/ERF (48%)	0.795708	1.65698	0.999327	-0.105328
TraesCS4A02G005500	AP2/ERF (48%)	-0.411751	0	0	-2.39807
TraesCS4B02G299600	AP2/ERF (48%)	0	0.190802	0	-2.96748
TraesCS4D02G267500	AP2/ERF (48%)	0	0.222918	1.7948	0
TraesCS4D02G298400	AP2/ERF (48%)	0	0	0	-2.77711
TraesCS4D02G298500	AP2/ERF (48%)	0	0	0	-1.80563
TraesCS4D02G298600	AP2/ERF (48%)	0.0906226	0.80107	0	-1.43892
TraesCS5A02G310500	AP2/ERF (48%)	0.284779	0	0.611863	-1.77083
TraesCS5A02G310800	AP2/ERF (48%)	0	0	-1.33497	-0.966049
TraesCS5A02G312000	AP2/ERF (48%)	0	2.24129	0	0
TraesCS5B02G310800	AP2/ERF (48%)	0	0	0	-1.23663
TraesCS5B02G313000	AP2/ERF (48%)	0	2.39669	0	0
TraesCS5D02G180900	AP2/ERF (48%)	0	0	-0.647922	-2.59048
TraesCS5D02G223700	AP2/ERF (48%)	0	0	0	-1.27614
TraesCS5D02G317100	AP2/ERF (48%)	0.282638	0	0	-1.2774
TraesCS5D02G317700	AP2/ERF (48%)	-0.025003	-0.380035	-1.92238	-1.86839
TraesCS6A02G235100	AP2/ERF (48%)	0	1.04278	0	0
TraesCS6A02G243300	AP2/ERF (48%)	0	0.0740789	0.958082	0
TraesCS6A02G256600	AP2/ERF (48%)	0.515727	0.0585698	-0.975578	0
TraesCS6A02G256900	AP2/ERF (48%)	0	2.98315	0.00792387	0
TraesCS6A02G319600	AP2/ERF (48%)	0	1.64082	-1.31534	0
TraesCS6B02G263800	AP2/ERF (48%)	0.821046	1.55584	0	0
TraesCS6B02G268100	AP2/ERF (48%)	0	3.11705	0.334347	0
TraesCS6B02G268700	AP2/ERF (48%)	2.01171	2.18557	-1.45461	0
TraesCS6B02G361400	AP2/ERF (48%)	2.24593	2.95944	0	0
TraesCS6D02G237800	AP2/ERF (48%)	0.795206	0.949857	-1.43719	0
TraesCS6D02G238200	AP2/ERF (48%)	0.271172	3.75786	0	0
TraesCS6D02G299100	AP2/ERF (48%)	0	0.60617	-1.22746	0
TraesCS6D02G309600	AP2/ERF (48%)	1.73229	2.00431	0	0
TraesCS7A02G180900	AP2/ERF (48%)	0	1.82256	0.561381	0
TraesCS7B02G085900	AP2/ERF (48%)	0	1.20322	0.419387	0
TraesCS7D02G127600	AP2/ERF (48%)	-0.244243	-0.433207	-0.973497	0
TraesCS7D02G182700	AP2/ERF (48%)	0.293155	1.66802	0.236104	0
TraesCS1A02G070400	WRKY (38%)	0.646223	1.4717	1.51356	-0.599893
TraesCS1A02G121500	WRKY (38%)	0	0.141241	2.14288	0
TraesCS1A02G298600	WRKY (38%)	0	0.0300366	0.97994	0
TraesCS1A02G358400	WRKY (38%)	0	0.499784	2.52582	-0.4702
TraesCS1A02G410500	WRKY (38%)	0.233196	1.0012	2.15022	0
TraesCS1B02G088900	WRKY (38%)	0.834885	1.52017	1.55764	-0.199641
TraesCS1B02G374900	WRKY (38%)	0	0.707667	2.42713	0
TraesCS1B02G440300	WRKY (38%)	1.06391	0.308945	1.64633	0
TraesCS1B02G440500	WRKY (38%)	0.0442561	0.731348	2.37379	0
TraesCS1B02G440700	WRKY (38%)	0.0711541	2.0178	2.97799	0
TraesCS1D02G072900	WRKY (38%)	0.052506	1.25811	1.03185	0
TraesCS1D02G292700	WRKY (38%)	0	0	2.01654	0
TraesCS1D02G362900	WRKY (38%)	0.0946988	0.491779	1.92008	-0.376002
TraesCS1D02G363300	WRKY (38%)	0.0241267	0	2.948	-0.0366814
TraesCS1D02G418400	WRKY (38%)	0.230248	0.922926	3.46551	0
TraesCS1D02G418600	WRKY (38%)	0.268077	2.26828	4.29807	0
TraesCS2A02G161500	WRKY (38%)	1.21267	1.91628	3.83894	-0.0986427
TraesCS2A02G489500	WRKY (38%)	0.467813	1.05987	0.573441	0.131032
TraesCS2B02G187500	WRKY (38%)	1.07373	1.72391	3.37884	0
TraesCS2D02G168600	WRKY (38%)	0.909734	1.84032	3.59227	0
TraesCS3A02G347500	WRKY (38%)	0.273698	1.47973	2.60199	-0.683916
TraesCS3B02G129900	WRKY (38%)	0	0	1.92577	-0.0900437
TraesCS3B02G379200	WRKY (38%)	0.67175	1.57534	2.95219	-0.256098
TraesCS3D02G113200	WRKY (38%)	0	0.360635	2.10197	0
TraesCS3D02G341100	WRKY (38%)	0.390525	1.35498	2.74113	-0.523455
TraesCS5A02G185600	WRKY (38%)	0.968888	2.4315	2.56553	0
TraesCS5A02G185700	WRKY (38%)	0.972273	1.84217	1.67987	0
TraesCS5A02G225600	WRKY (38%)	0.516367	1.0067	0	0
TraesCS5B02G183700	WRKY (38%)	0	2.12166	1.56373	0
TraesCS5D02G190700	WRKY (38%)	0.7492	2.82615	2.45579	0
TraesCS5D02G190800	WRKY (38%)	0.944089	2.46965	2.19341	0
TraesCS5D02G232900	WRKY (38%)	0.464134	1.281	0.0521593	0
TraesCS5D02G404400	WRKY (38%)	0	1.13599	0.384854	0
TraesCS6A02G146900	WRKY (38%)	0.762251	1.04265	0.42426	-0.702786
TraesCS6B02G175100	WRKY (38%)	1.03067	1.07021	0.454481	0
TraesCS6D02G136200	WRKY (38%)	0.915719	1.40548	0.770006	0
TraesCS7A02G508800	WRKY (38%)	1.90604	3.10825	3.44096	0
TraesCS7B02G418400	WRKY (38%)	1.48025	1.39891	2.73178	0
TraesCS7B02G418500	WRKY (38%)	1.0144	2.22502	2.70354	-0.473296
TraesCS7D02G497400	WRKY (38%)	1.43991	2.60109	3.39561	-0.176071
TraesCS7D02G497800	WRKY (38%)	0.0908139	0.728453	1.713	0
TraesCS2D02G269200	WRKY (38%)	0.268424	1.28635	0.65834	0
TraesCS5A02G381000	WRKY (38%)	0	0.977821	0.916683	-0.176071
TraesCS6A02G175800	bZip (6%)	0	0	0	2.64626
TraesCS6A02G333600	bZip (6%)	0	0	0	1.83268
TraesCS6B02G209600	bZip (6%)	0	0	0	1.3151
TraesCS6B02G364000	bZip (6%)	0	0	0	1.18504
TraesCS6D02G167800	bZip (6%)	0	0	0	2.13074
TraesCS6D02G312800	bZip (6%)	0	0	0	1.13552
TraesCS5D02G068800	bZip (6%)	-0.341955	-0.10305	0	-1.00297
