# Supplementary material for: Expression interplay of genes coding for calcium-binding proteins and transcription factors during the osmotic phase provides insights on salt stress response mechanisms in bread wheat
Source: Plant Mol Biol. 2024 Nov 1;114(6):119. doi: 10.1007/s11103-024-01523-z (PMC11530504; doi:10.1007/s11103-024-01523-z)
Supplement: Supplementary file 8 — Supplementary file8 (XLSX 24 KB) [file 11103_2024_1523_MOESM8_ESM.xlsx]

## Sheet: nodes
node	gene	group	subfamily
A0A3B6FP26	TraesCS3D02G187300	RBOH	B
A0A3B6LQ37	TraesCS5B02G299000	RBOH	D
A0A3B6JNW9	TraesCS4D02G324800	RBOH	D
A0A3B6JP61	TraesCS4D02G318400	CPK	I
A0A3B6KN92	TraesCS5A02G426500	CPK	I
A0A3B6LUH5	TraesCS5B02G428400	CPK	I
A0A3B5ZXN7	TraesCS1D02G290700	CPK	III
A0A3B6C3J9	TraesCS2B02G227000	CPK	III
A0A3B6U9A3	TraesCSU02G016900	CPK	IV
A0A1D6B1B2	TraesCS6B02G111800	CPK	IV

## Sheet: edges
#node1	Triticum_Homolog_node1	node2	Triticum_Homolog_node2	node1_string_id	node2_string_id	neighborhood_on_chromosome	gene_fusion	phylogenetic_cooccurrence	homology	coexpression	experimentally_determined_interaction	database_annotated (i.e. information transferred from other organisms)	automated_textmining	combined_score
A0A1D6B1B2	TraesCS6B02G111800	A0A3B6FP26	TraesCS3D02G187300	4565.A0A1D6B1B2	4565.A0A3B6FP26	0	0	0	0	0.05	0	0.851	0.238	0.882
A0A3B6FP26	TraesCS3D02G187300	A0A3B6U9A3	TraesCSU02G016900	4565.A0A3B6FP26	4565.A0A3B6U9A3	0	0	0	0	0.05	0	0.851	0.238	0.882
A0A3B6FP26	TraesCS3D02G187300	A0A3B6JP61	TraesCS4D02G318400	4565.A0A3B6FP26	4565.A0A3B6JP61	0	0	0	0	0.05	0	0.826	0.152	0.847
A0A1D6B1B2	TraesCS6B02G111800	A0A3B6JNW9	TraesCS4D02G324800	4565.A0A1D6B1B2	4565.A0A3B6JNW9	0	0	0	0	0.05	0	0.791	0.238	0.835
A0A1D6B1B2	TraesCS6B02G111800	A0A3B6LQ37	TraesCS5B02G299000	4565.A0A1D6B1B2	4565.A0A3B6LQ37	0	0	0	0	0.05	0	0.791	0.238	0.835
A0A3B6LQ37	TraesCS5B02G299000	A0A3B6U9A3	TraesCSU02G016900	4565.A0A3B6LQ37	4565.A0A3B6U9A3	0	0	0	0	0.05	0	0.791	0.238	0.835
A0A3B6U9A3	TraesCSU02G016900	A0A3B6JNW9	TraesCS4D02G324800	4565.A0A3B6U9A3	4565.A0A3B6JNW9	0	0	0	0	0.05	0	0.791	0.238	0.835
A0A3B6C3J9	TraesCS2B02G227000	A0A3B6FP26	TraesCS3D02G187300	4565.A0A3B6C3J9	4565.A0A3B6FP26	0	0	0	0	0.05	0	0.812	0.08	0.821
A0A3B6JP61	TraesCS4D02G318400	A0A3B6JNW9	TraesCS4D02G324800	4565.A0A3B6JP61	4565.A0A3B6JNW9	0	0	0	0	0.05	0	0.718	0.151	0.752
A0A3B6JP61	TraesCS4D02G318400	A0A3B6LQ37	TraesCS5B02G299000	4565.A0A3B6JP61	4565.A0A3B6LQ37	0	0	0	0	0.05	0	0.718	0.151	0.752
A0A3B6C3J9	TraesCS2B02G227000	A0A3B6JNW9	TraesCS4D02G324800	4565.A0A3B6C3J9	4565.A0A3B6JNW9	0	0	0	0	0.05	0	0.7	0.08	0.714
A0A3B6C3J9	TraesCS2B02G227000	A0A3B6LQ37	TraesCS5B02G299000	4565.A0A3B6C3J9	4565.A0A3B6LQ37	0	0	0	0	0.05	0	0.7	0.08	0.714
A0A3B5ZXN7	TraesCS1D02G290700	A0A3B6FP26	TraesCS3D02G187300	4565.A0A3B5ZXN7	4565.A0A3B6FP26	0	0	0	0	0.05	0	0.689	0.08	0.704
A0A3B6FP26	TraesCS3D02G187300	A0A3B6KN92	TraesCS5A02G426500	4565.A0A3B6FP26	4565.A0A3B6KN92	0	0	0	0	0.05	0	0.595	0.136	0.638
A0A3B6FP26	TraesCS3D02G187300	A0A3B6LUH5	TraesCS5B02G428400	4565.A0A3B6FP26	4565.A0A3B6LUH5	0	0	0	0	0.05	0	0.595	0.136	0.638
A0A3B6KN92	TraesCS5A02G426500	A0A3B6JNW9	TraesCS4D02G324800	4565.A0A3B6KN92	4565.A0A3B6JNW9	0	0	0	0	0.05	0	0.595	0.136	0.638
A0A3B6KN92	TraesCS5A02G426500	A0A3B6LQ37	TraesCS5B02G299000	4565.A0A3B6KN92	4565.A0A3B6LQ37	0	0	0	0	0.05	0	0.595	0.136	0.638
A0A3B6LQ37	TraesCS5B02G299000	A0A3B6LUH5	TraesCS5B02G428400	4565.A0A3B6LQ37	4565.A0A3B6LUH5	0	0	0	0	0.05	0	0.595	0.136	0.638
A0A3B6LUH5	TraesCS5B02G428400	A0A3B6JNW9	TraesCS4D02G324800	4565.A0A3B6LUH5	4565.A0A3B6JNW9	0	0	0	0	0.05	0	0.595	0.136	0.638
A0A3B5ZXN7	TraesCS1D02G290700	A0A3B6LQ37	TraesCS5B02G299000	4565.A0A3B5ZXN7	4565.A0A3B6LQ37	0	0	0	0	0.05	0	0.605	0.08	0.624
A0A3B5ZXN7	TraesCS1D02G290700	A0A3B6JNW9	TraesCS4D02G324800	4565.A0A3B5ZXN7	4565.A0A3B6JNW9	0	0	0	0	0.05	0	0.605	0.08	0.624
A0A1D6B1B2	TraesCS6B02G111800	A0A3B6U9A3	TraesCSU02G016900	4565.A0A1D6B1B2	4565.A0A3B6U9A3	0	0	0.047	0.987	0	0	0.54	0	0.543
